# Supplementary material for: Optimizing PBMC Cryopreservation and Utilization for ImmunoSpot® Analysis of Antigen-Specific Memory B Cells
Source: Vaccines (Basel). 2025 Jul 19;13(7):765. doi: 10.3390/vaccines13070765 (PMC12299797; doi:10.3390/vaccines13070765)
Supplement: Supplementary file 1 [file vaccines-13-00765-s001.zip]

Archive with 2 entries (2 files):
- Figures and Tables.pdf
- Table S6.donor demographics.xlsx
