# Supplementary material for: Optimizing PBMC Cryopreservation and Utilization for ImmunoSpot® Analysis of Antigen-Specific Memory B Cells
Source: Vaccines (Basel). 2025 Jul 19;13(7):765. doi: 10.3390/vaccines13070765 (PMC12299797; doi:10.3390/vaccines13070765)
Supplement: Supplementary file 1 [file vaccines-13-00765-s001.zip › Table S6.donor demographics.xlsx]

## Sheet: Donor Demographics
	LP #	Date of Collection	Race	Gender	Age
	CS059a	2021-11-01	Caucasian	M	26-30
	CS067a	2021-11-01	Caucasian	M	31-35
	CS076a	2021-11-28	Caucasian	F	15-20
	CS116a	2021-10-11	Asian	M	46-50
	CS131a	2021-10-18	Caucasian	F	26-30
	CS134a	2021-11-01	Caucasian	M	36-40
	CS512a	2021-10-26	Caucasian	F	41-45
	CS930a	2021-10-27	Caucasian	M	51-55
	LP315b	2017-04-05	Hispanic	M	26-30
	LP326b	2017-06-14	African American	M	36-40
	LP332b	2017-07-26	Hispanic	M	36-40
	LP341b	2017-09-27	African American	F	26-30
	LP353b	2017-12-06	Caucasian	M	51-55
	LP377b	2018-05-31	Hispanic/Latino	F	26-30
	LP409b	2018-10-08	Hispanic	M	36-40
	LP418b	2018-10-22	Pacific Islander	M	36-40
	LP424b	2019-04-08	Hispanic	M	26-30
	LP426b	2019-04-15	African American	F	66-70
	LP432b	2019-05-06	Hispanic/Latino	F	46-50
	LP454b	2019-07-30	Hispanic	M	41-45
	LP456b	2019-08-13	African American	M	31-35
	LP469b	2019-09-23	Hispanic	M	26-30
	LP472b	2019-10-02	African American/Hispanic	M	26-30
	LP526c	2020-07-06	Caucasian	F	51-55
	LP528c	2020-07-08	Caucasian	F	51-55
	LP534c	2020-08-04	Caucasian	F	31-35
	LP542c	2020-08-27	Caucasian	F	36-40
	LP543c	2020-09-01	Caucasian	F	46-50
	LP543c	2020-09-01	Caucasian	F	46-50
	LP547c	2020-09-16	Caucasian	F	56-60
	LP553c	2020-10-01	Caucasian	F	41-45
	LP555c	2020-10-08	Caucasian	F	56-60
	LP557c	2020-10-13	Caucasian	F	46-50
	LP560c	2020-10-22	Caucasian	F	56-60
	LP561c	2020-10-27	African American	F	51-55
	LP564c	2020-11-19	Caucasian	F	51-55
	LP565c	2020-12-02	Caucasian	F	36-40
	LP566c	2020-12-03	Caucasian	F	56-60
	LP568c	2020-12-09	Caucasian	F	31-35
	LP569c	2020-12-10	Asian	F	46-50
	LP639d	2021-09-27	Caucasian	F	41-45
	LP640d	2021-09-29	Caucasian	M	36-40
	LP647d	2021-10-25	Caucasian	F	15-20
	LP656d	2021-11-22	African American	F	26-30
	LP662d	2021-12-14	Caucasian	M	41-45
	LP666d	2022-02-01	Caucasian	F	21-25
	LP674d	2022-03-02	African American	F	41-45
	LP685d	2022-04-13	Caucasian	M	36-40
	LP695d	2022-05-23	Caucasian	M	21-25
	LP696d	2022-05-25	African American	M	21-25
	LP697d	2022-05-31	African American	M	31-35
	LP698d	2022-06-01	Caucasian	F	36-40
	LP699d	2022-06-06	Hispanic	F	41-45
	LP700d	2022-06-08	Caucasian	F	41-45
	LP701d	2022-06-13	Caucasian	M	36-40
	LP702d	2022-06-15	African American	F	21-25
	LP703d	2022-09-06	Caucasian	M	31-35
	LP704d	2022-09-07	Caucasian	F	26-30
	LP705d	2022-09-12	Caucasian	F	31-35
	LP706d	2022-09-14	Caucasian	F	21-25
	LP707d	2022-09-19	Caucasian	F	41-45
	LP708d	2022-09-26	Caucasian	F	26-30
	LP709d	2022-09-28	African American	M	51-55
	LP710d	2022-10-03	Hispanic	M	41-45
	LP713d	2023-02-01	N/D	M	26-30
	LP714d	2023-02-06	African American	M	21-25
	LP715d	2023-02-08	African American	F	26-30
	LP717d	2023-02-15	Caucasian	F	26-30
	LP718d	2023-02-22	Caucasian	M	36-40
	LP719d	2023-02-27	Caucasian	M	36-40
	LP720d	2023-03-01	Caucasian	M	46-50
	LP721d	2023-03-06	African American	M	46-50
	LP722d	2023-03-08	Caucasian	F	26-30
	LP723d	2023-03-13	African American	M	41-45
	LP724d	2023-03-15	N/D	M	31-35
	LP725d	2023-03-20	Caucasian	M	41-45
	LP726d	2023-03-22	Caucasian	M	26-30
	LP727d	2023-03-27	Caucasian	M	46-50
	LP728d	2023-03-29	African American	M	21-25
	LP730d	2023-04-19	Caucasian	M	31-35
	LP731d	2023-04-24	Caucasian	F	46-50
	LP735d	2023-05-15	Caucasian	M	26-30
	LP736d	2023-05-17	Caucasian	M	31-35
	LP738d	2023-05-24	African American	M	41-45
	LP739d	2023-05-31	Caucasian	M	21-25
	LP740d	2023-06-05	Caucasian	M	31-35
	LP741d	2023-06-07	N/D	M	15-20
	LP749d	2023-07-19	Caucasian	M	41-45
	LP751d	2023-07-25	Asian	F	31-35
	LP756d	2023-08-21	Other	M	36-40
	LP757d	2023-08-23	Caucasian	F	21-25
	LP758d	2023-08-28	Caucasian	M	26-30
	LP760d	2023-09-11	Caucasian	F	31-35
	LP761d	2023-09-13	Caucasian	M	26-30
	LP769d	2023-11-13	Caucasian	M	26-30
	acollected ~6 months after the initial prime-boost COVID-19 mRNA vaccination regimen
	bcollected in pre-COVID era (before November 1, 2019)
	ccollected ~3-7 months after recovery from SARS-CoV-2 infection
	dcollected in post-COVID era (infection/vaccination history unknown)
